# Supplementary material for: Neurocalcin regulates nighttime sleep and arousal in Drosophila
Source: eLife. 2019 Mar 13;8:e38114. doi: 10.7554/eLife.38114 (PMC6415939; doi:10.7554/eLife.38114)
Supplement: Figure 1—source data 1. — Blank cells represent data from dead flies removed prior to analysis. [file elife-38114-fig1-data1.xlsx]

## Sheet: Fig1B
elav	kk	elav>kk
373	368	230
459	386	360
463	464	422
459	375	386
417	389	418
454	377	479
463	315	406
348	419	421
288	310	379
376	453	365
451	430	410
448	447	453
474	441	444
466	479	366
257	353	388
283	357	458
362	473	454
373	364	419
439	411	432
317	416	436
450	436	449
328	407	449
358	401	431
370	402	309
385		441
474	449	417
409	400	475
333	426	428
430	450	320
417	419	353
366	458	369
420	325	328
369	232	480
409	352	387
375	402	366
320	386	399
326	345	377
357	337	480
409	404	364
347	426	292
395	422	356
407	388	447
446	423	418
453	474	438
324		457
468	422	442
450	402	384
372	417	444
449	443	414
449	464	376
433	463	395
440	236	440
434	385	427
	381	462
475	405	376
419	459

## Sheet: Fig1C
elav	kk	elav>kk
631	659	347
731	562	625
658	679	491
765	558	662
530	687	618
800	631	455
789	580	142
623	687	270
602	689	429
695	754	169
627	674	434
593	638	365
761	729	397
749	654	478
572	481	349
589	690	494
536	653	464
572	593	697
785	768	284
230	533	484
806	680	673
394	569	511
382	581	331
664	682	287
470		448
845	588	543
613	664	682
739	671	326
668	698	412
723	531	184
421	580	456
402	486	276
772	422	630
602	694	124
382	694	326
723	648	256
720	638	101
488	635	336
483	419	127
576	685	711
504	618	393
649	743	530
589	625	557
551	742	366
456		456
761	777	257
881	834	561
605	769	214
758	803	627
697	812	406
669	863	471
653	666	530
698	845	195
	666	434
757	759	542
679	701

## Sheet: Fig1E
elav>kk D	+> kk D	elav> + D
408	360	434
435	435	441
447	420	394
375	397	404
415	447	416
392	405	439
428	349	431
451	390	372
323	341	410
384	390	419
368	455	444
471	432	378
279	431	326
453	392	409
394	440	360
367	446	407
354	434	380
334	454	343
426	413	355
415	440	333

## Sheet: Fig1F
elav>kk N	+> kk N	elav> + N
550	627	656
400	744	559
693	775	686
652	711	635
454	702	664
246	665	831
503	594	686
549	682	794
540	793	731
480	577	597
374	718	496
739	690	663
374	710	774
649	697	714
237	631	749
617	715	559
514	802	710
174	726	663
553	837	776
575	742	411

## Sheet: Fig1H
ncaKO	iso
422	313
432	446
417	444
458	307
462	435
428	446
423	461
400	401
456	469
480	377
459	458
465	444
410	420
418	353
397	453
465	466
449	442
472
376	466
438	448
428	457
435	428
373	456
459	431
411	468
431	469
441	464
479	459
450	453
454	445
444	468
394	444

## Sheet: Fig1I
ncaKO	iso
526	463
431	683
572	689
236	810
318	555
399	717
578	796
660	797
437	731
527	623
565	783
507	793
576	707
250	700
475	743
560	817
664	693
634
258	828
438	721
283	674
310	783
658	822
175	843
520	695
680	799
290	757
518	657
524	639
710	825
511	832
763	752

## Sheet: Fig1L
ncaKO	iso
315	745
455	627
265	646
266	648
459	655
119	702
316	749
718	662
358	559
611	732
591	741
318	645
241	681
468	728
471	700
329	717

## Sheet: Fig1K
ncaKO	iso
479	462
452	441
465	462
478	464
456	423
320	430
261	471
478	432
416	441
478	476
479	432
478	360
293	423
379	453
449	442
468	453

## Sheet: Fig1S2.E
elav> +	+ >kk	elav>kk	+>hmj	elav>hmj	+>jf	elav>jf
436	436	290	517	269	643	505
550	535	342	644	588	320	454
571	466	260	659	493	605	190
532	556	186	478	451	632	292
461	427	449	556	413	575	66
207	582	123	540	243	607	254
416	481	549	477	488	586	324
265	520	521	520	384	538	175
403	523	415	550	457	399	359
517	513	456	613	570	538	429
503	514	477	454	580	556	339
640	496	373	494	224	532	556
522	503	479	522	206	524	329
566	610	475	622	193	588	257
581	577	428	585	492	625	217
516	607	347	570	334	458	389
500	638	400	609	402	527	463
470	588	390	530		513	396
466	600	598	490		569	459
502	408	498	624		234	381
478	603	435	571		519	378
562	604	526	526		527	379
386	565	520	506		520	425
420	518	437	510		579	566
509	511	552	579		567	467
458	579	414	575		579	290
587	668	312			545	352
482	513	527			461	457
517	620	614			631	500
399	580	225			537	438
494	574	20			609	394
578	604	294			495	418

## Sheet: Fig1S2F
elav>kk	>kk	elav>hmj	>hmj	elav>jf	>jf
0.138629	0.415923	0.128931	0.416469	0.222601	0.285891
0.169174	0.510541	0.152441	0.370275	0.218334	0.53675
0.276084	1.12556	0.187329	0.972244	0.293719	1.43196
0.256052	0.860573	0.239331	1.16075	0.159754	0.915117
0.290929	1.19028	0.254413	1.16531	0.15764	1.11224
0.511806	1.89713	0.560851	1.91495	0.358298	1.71804

[truncated: 15 more sheets: Fig1S2G, Fig1S2I, Fig1S2J, Fig1S2K, Fig1S3A.B.C, Fig1S3D, Fig1S4C, Fig1S4E, Fig1S4F, Fig1S5B, Fig1S6E, Fig1S7B, Fig1S8B, Fig1S8C, Fig1S8D]
