# Supplementary material for: Neurocalcin regulates nighttime sleep and arousal in Drosophila
Source: eLife. 2019 Mar 13;8:e38114. doi: 10.7554/eLife.38114 (PMC6415939; doi:10.7554/eLife.38114)
Supplement: Figure 2—source data 1. [file elife-38114-fig2-data1.xlsx]

## Sheet: Fig2B
	Response	No-response
elav>kk	26	10
elav>	14	10
>kk	23	10

## Sheet: Fig2D
	Response	No-response
elav>kk	18	11
elav>	7	16
>kk	9	21

## Sheet: Fig2E
	Response	No-response
ISO	33	15
NcaKO	38	15

## Sheet: Fig2F
	Response	No-response
ISO	26	22
Nca/Nca	41	3
