# Supplementary material for: Neurocalcin regulates nighttime sleep and arousal in Drosophila
Source: eLife. 2019 Mar 13;8:e38114. doi: 10.7554/eLife.38114 (PMC6415939; doi:10.7554/eLife.38114)
Supplement: Figure 3—source data 1. — Blank cells represent data from dead flies removed prior to analysis. [file elife-38114-fig3-data1.xlsx]

## Sheet: Fig3B
elav>kk	elav>	>kk
1035	960	1073
1253	1094	1206
945	905	986
1149	1210	907
770	1146	1154
946		994
770		1172
924	1023	1258
875	1236	1030
812	997	1159
725	1308	989
730	1171	1047
1025	1289	936
	933	1209
981	1220	997
	1223	852
877	835	822
1055	1094	999
1000	1124	945
536	1130	976
827	1194	1041
802	1149	1043
830	1097	1037
	1163	917
1009	958	1103
1066	953	795
712	495	1193
627	1280	1062
1084	1112	781
910	898	986
1069	287	748
989	1077	993
639	650	937
767	1124	1012
457	917	1030
793	875	859
719	749
512	1049	1135
787	1017	978
518	894	919
547	889	953
	943	888
773	871	892
685	914	727
548	1210	770
534	1033	1130
620	694	698
737	807	960

## Sheet: Fig3D
timKO
elav>kk	elav>	>kk
768	429	1114
417	668	808
411	686	900
540	912	816
794	1149	891
	874	1054
660	886	817
707	824	1071
178	808	800
168	1139	727
746	1080	1245
294	1015	989
129	726	866
611	859	716
143	789	935
691	916	632
293	474	1099
447	415	746
699	634	983
388	744	854
609	1001	775
105	707	1035
453	827	1039
938	144	713
862	665	674
689	395	661
868	697	981
494	803	372
820	636	897
137	881	837
315	780	524
26	646	349
410
415
98
656
497
218
477
106

## Sheet: Fig3F
timKO
elav>kk	elav>	>kk
326	513	807
278	531	554
121	462	602
191	410	624
191	744	702
230	590	691
472	925	564
68	545	727
389	420	546
338	756	543
631	238	504
411	367	739
19	40	720
402	598	768
960	634	612
421	55	631
440	625	766
76	809	794
282	549	724
59	536	857
0	565	650
32	671	701
593		767
296		578
		675
		693

## Sheet: Fig3H
elav>kk	elav>	>kk
979	1283
997	1374	1149
1087	1350
1270	1396
1346	1364	1428
	1167	1301
1345	1310	1359
1166	1329
1146	1109	1192
1173	1311	1305
1396	1245	1192
1371	1432	1104
1066	1260	1379
1210	1022	1255
1239	1204	1371
1137	1288	1212
1149	1050	1341
1224	1325	1124
1092	1093	1111
1129	1213	1252
994	1244	1434
948	1104	1248
1193	1179	1340
1157	1181	1397
1228	1214	1148
873	1229	903
1135	1264	1435
1359	1129	1252
1156	1099	1242
1221	1227	1065
	1111	1205
1212	1178	1254
1226	1126	1010
1141	1169	1241
1256	1080	947
1197	1093	1196
1375	1155	976
1321	1114	1259
1101	1118	971
1290	745	1231
1347	1200	839
1209	1103	1102
1365	1122	1109
1282	1190	1112
1366	1084	1140
1115	1105	1261
1407		1310
1361	1333	1141

## Sheet: Fig3J
elav>kk,GMR-hid/+	+>kk,GMR-hid	elav>+,GMR-hid/+
1003	1252	1321
1114	1243	1332
1084	1172	1299
980	954	1195
1243	1274	1333
1049	1168	1190
1209	1181	1259
865	1192	1279
1282	1122	1277
1301	1187	1318
1011	1238	1008
1206	1138	1371
1150	1262	1375
1243	1276	1321
938	1232	1341
1356	1253	1267
1291	1158	1358
935	1226	1331
963	1082	1322
1191	766	1328
1240	1028	1349
981	1037	1291
818	1085	1334
1061	982	1011
1104	1122
1228	1087
1382	1149
1183	1233
1078	1260
1306	1205
1142	1331
1097	1207
942	1179
1256	1321
1174	1272
1321	1251
1198	1095
1204	1101
1372	1181
1305	1168
1248	1119
1154	1170
1304	1083
1277	1107
1181	1179
1295	1282
1176	1058
1298	1094
1299
1138
1257

## Sheet: Fig3L
cry02
elav>kk	elav>	>kk
469	1278	1155
690	1241	958
833	1072	1084
799	919	947
587	885	994
920	597	757
1018	831	812
961	1216	1211
923	846	1005
746	564	863
939	959	1252
629	1053	1019
978	873	708
1087	1235	1026
778	918	930
579	1236	836
1020	841	1303
739	1154	1191
454	910	1219
790	1097	940
965	1118	1112
934	978	1056
1150	667	1250
963	1043	1096
958	1214	1277
868	893	1154
1150	936	859
719	995	1073
1099	828	1046
1311	1228	1005
1197	1152	818
1440	789	805
1440	767	1020
929	800	876
842	612	1265
718	810	1025
1049	937	888
521	794	1074
929	948	897
623	1038	1203
1067		819
859	1029	1110
788	897	1283
826	1064	724
571	1087	926
823	1119	866
1096	1214	1030
1095	1153	1208
1219	881	1070
705	1212	1185
1004	1284	1216
812	814	937
779	1128	1055
521	1325	957
667		1044
810	991	771
927	909	1175
978	1034	995
758	942	1246
884	1010	1300
890	988	1175
414	983	1087
914	1060	1189
1083		1163
624
667
808
513
1150
1187
1140
961
