# Supplementary material for: Neurocalcin regulates nighttime sleep and arousal in Drosophila
Source: eLife. 2019 Mar 13;8:e38114. doi: 10.7554/eLife.38114 (PMC6415939; doi:10.7554/eLife.38114)
Supplement: Figure 4—source data 1. — Blank cells represent data from dead flies removed prior to analysis. [file elife-38114-fig4-data1.xlsx]

## Sheet: Fig4A
>kk	C01/A05	C01/A05>kk
540	622	626
687	600	569
825	545	549
794	394	537
860	502	647
833	545	254
869	507	346
727	534	546
790	578	577
847	486	119
852	562	202
866	549	747
793	607	146
779	560	327
868	608	456
888	636	132
600	544	407
631	563	134
644	696	271
720	541	224
621	638	211
665	538	73
656	601	87
601	600	440
641	612	215
583	724	105
718	438	62
652	595	353
617	682	280
616	601	278
595	720	341
534	652	99
751		342
745	456	517
672		576
715	617	635
751	583	539
820	484	387
774	402	606
666	526	399
660	599	366
580	467	274
659	720	651
590	781	394
690		590
618		440
768		460
684		420
799		606
671		353
852		486
835		421
837		358
698		389
770		311
719		197
669		411
701		214
710		112
779		538
705		287
688		325
693		317
797		174
665		690
773		374
667		675
737		276
699		385
779		498
825
815		241
509
778
546
701
720
803
693
766

## Sheet: Fig4B
C01/A05>kk	>kk	C01/A05
	602	636
286	602	480
353	493	658
600	514	494
541	594	343
531	504	475
416	639	377
248	570	355
261	445	574
	463	607
361	701	535
241	451	433
231	637	657
398	543	600
488	578	555
472	642	525
281	597	471
456	615	454
259	664	557
422	573	578
433	630	494
432	619	417
489	515	637
456	600	617
401	583	578
384	550
573	523	582
471	597	347
515	594	638
372	662	595
501	561	570
593	621	610
550	607	271
97	660
453	585	575
377	610	340
488	585	568
373	552	563
459	687	607
507	631	540
530	557	624
437	569	586
497	536	649
445	627	624
559	558	523
492	653	452
575	623	623
386	594	504
303	595	576
557	560
494	487
372	638
513	479
	598
	509
	612
	498
	596
	580
	549
	461
	568
	551
	518

## Sheet: Fig4C
C01/A05>kk	C01/A05>	+>kk
1163		983
1209		1117
370	795	1047
814	1198	1000
793	874	1351
974	1139	1162
872	939	1337
1013	918	1068
		1041
741	1023	1334
744	787	1275
1081	1117	1168
920	748	1286
1103	752	1309
	1088	1258
953	809	1062
834	1060	1268
847	943	1187
886		1206
917	1057	1200
1123	619	1043
1182	590	1158
1171	251	1173
987		1252
1098	916	959
1051	1033	1223
	512	1095
694		1400
1176	956
1061	953
1058	961	1244
	1009	1263
		1102
		1128
		1215
		1226
		1282
		1196
		1180
		1088
		1285
		1174
		1083
		1014
		1076
		1066
		1020
		1205
		1019
		975
		1175
		1195
		1221
		1227
		1096
		1021
		746
		1030
		1134
		1184
		1014
		878
		1047
		1344
		1144
		1191
		1190
		916
		914
		1420
		1357
		1130
		1158
		1337
		1280
		1097
		1217
		1252

## Sheet: Fig4D
	kk/+	C1,A5/+	C1,A5>kk
No-response	7	3	1
Response	54	23	37

## Sheet: Fig4E
	kk/+	C1,A5/+	C1,A5>kk
No-response	41	10	1
Response	13	18	23

## Sheet: Fig4S1
Figure 4 - figure supplement 1. Night sleep levels in flies with kk Nca RNAi driven by neuronal subtype-specific Gal4 drivers.
Genotype	n-values	25% Percentile	Median	75% Percentile	Mean	Std. Deviation	Significance
		(min)	(min)	(min)	(min)	(min)	vs +>kk	vs Gal4 >+
+>kk	342	607	672	736	667	106	-	-
elav>+	86	518	633	698	604	133	-	-
elav>kk	99	306	428	530	413	168	***	***
nsyb>+	40	491	576	654	565	121	-	-
nsyb>kk	39	248	409	490	388	196	***	**
inc>+	14	655	684	705	688	56	-	-
inc>kk	30	460	521	637	534	128	***	***
tim>+	16	577	607	707	636	91	-	-
tim>kk	16	668	709	767	707	80	ns	ns
tug>+	16	590	658	688	650	117	-	-
tug>kk	15	580	701	805	670	134	ns	ns
cry>~+	20	559	604	664	600	77	-	-
cry>kk	32	568	620	685	626	83	ns	ns
ple>+	32	556	663	718	634	132	-	-
ple>kk	30	545	670	718	642	101	ns	ns
Ddc>+	16	616	658	721	662	63	-	-
Ddc>kk	16	538	608	667	610	84	ns	ns
Chat>+	16	601	656	758	677	111	-	-
Chat>kk	14	607	704	766	672	140	ns	ns
vGlut>+	16	536	632	660	607	91	-	-
vGlut>kk	24	495	594	679	586	111	ns	ns
GAD>+	16	662	703	752	689	82	-	-
GAD>kk	16	705	758	817	739	100	ns	ns
Trh.1>+	16	598	635	696	640	83	-	-
Trh.1>kk	16	617	649	720	668	71	ns	ns
Tdc2>+	16	659	715	742	682	105	-	-
Tdc2>kk	15	657	733	794	695	128	ns	ns
C5>+	40	509	568	648	583	103	-	-
C5>kk	49	513	567	665	581	107	***	ns
R23E10>+	16	651	670	705	680	48	-	-
R23E10>kk	16	535	632	712	621	122	ns	ns
R55B01>+	16	621	653	714	652	107	-	-
R55B01>kk	16	618	670	721	680	80	ns	ns
OK107>+	23	644	702	777	695	94	-	-
OK107>kk	32	601	668	751	664	106	ns	ns
nompC>+	16	708	769	842	768	76	-	-
nompC>kk	16	638	753	804	725	92	ns	ns
ppk>+	16	661	701	742	706	62	-	-
ppk>kk	16	712	766	798	760	78	ns	ns
trpACD>+	16	586	639	677	630	62	-	-
trpACD>kk	15	702	764	825	758	75	ns	*
R52H12>+	16	536	654	689	629	92	-	-
R52H12>kk	32	525	603	684	581	155	ns	ns
GMR>+	16	582	649	685	640	73	-	-
GMR>kk	14	592	656	714	652	79	ns	ns
Hdc>+	16	527	599	694	575	145	-	-
Hdc>kk	16	566	641	686	624	86	ns	ns
R14A05>	16	485	571	609	534	106	-	-
R14A05>kk	16	523	648	704	596	129	ns	ns
R78B07>+	16	540	612	680	605	108	-	-
R78B07>kk	16	617	671	699	669	72	ns	ns
R88A06>+	15	538	573	643	588	58	-	-
R88A06>kk	16	527	581	687	601	99	*	ns
R91A07>+	16	543	592	633	570	87	-	-
R91A07>kk	16	623	726	757	685	99	**	ns
R72B05>+	15	341	388	502	397	146	-	-
R72B05>kk	16	611	706	795	710	107	ns	***
R72B07>+	13	570	668	697	645	66	-	-
R72B07>kk	14	492	541	585	545	69	**	ns
R72B08>+	16	452	595	643	561	129	-	-
R72B08>kk	32	348	436	591	474	159	***	ns
R72B11>+	16	403	515	651	513	123	-	-
R72B11>kk	15	512	580	645	583	88	ns	ns
R72C01>+	48	528	590	662	591	84	-	-
R72C01>kk	64	496	582	639	569	104	***	ns
R72C02>+	16	500	551	595	544	62	-	-
R72C02>kk	16	591	627	694	643	60	ns	ns
- Not significant, ns, p>0.05; *p < 0.05; **p < 0.01; ***p < 0.001, Kruskal-Wallis test with Dunn’s post-hoc test.

## Sheet: Fig4S3.B.D
>kk	A05>kk	A05>	C01>	C01>kk
540	620	431	613	663
687	811	670	596	595
825	711	760	822	618
794	719	765	753	719
860	741	477	680	746
833	658	637	739	545
869	681	821	752	505
727	571	701	704	496
790	764	718	642	691
847	600	323	713	493
852		577	629	513
866	742	581	647	664
793	726	636	736	375
779	629	824	590	474
868	801	726	595	554
888	729	651	741	512
600	439	702	492	539
631	463	598	563	494
644	730	694	579	269
720	481	598	676	460
621	497	477	591	490
665	660	584	473	602
656	477	742	689	557
601	595	652	601	501
641	343	575	521	479
583	664	646	523	612
718	599	510	593	557
652	573	684	729	386
617	382		714	561
616	424	613	502	431
595	530	673	568	735
534	444	711	655	745
751			623	491
745			480	653
672			625	601
715			577	741
751			586	334
820			700	649
774			732	605
666			591	740
660			704	721
580			482	584
659			574	520
590			588	515
690			450	594
618			649	666
768			651	676
684			415	388
799			685	627
671			529	640
852			533	637
835			580	483
837			405	569
698			558	608
770			648	645
719			675	544
669			604	612
701			542	464
710			664	485
779			491	699
705			692	522
688			693	701
693			646	769
797			527	579
665				610
773				555
667				506
737				640
699				479
779				364
825				634
815				672
509				577
778				586
546				627
701				592
720				444
803				588
693				536
766				547
