# Supplementary material for: Neurocalcin regulates nighttime sleep and arousal in Drosophila
Source: eLife. 2019 Mar 13;8:e38114. doi: 10.7554/eLife.38114 (PMC6415939; doi:10.7554/eLife.38114)
Supplement: Figure 5—source data 1. — Blank cells represent data from dead flies removed prior to analysis. [file elife-38114-fig5-data1.xlsx]

## Sheet: Fig5S1C
C01/C01>	A05/A05>	A05/A05>kk	C01/C01>kk
428	603	340	600
544	598	616	792
545	486	347	359
504	421	530	181
519	453	644	508
246	457	643	624
611	584	509	696
605		322	600
366	273	638	459
125	638	300	636
547	580	576	394
541	559	411	563
591	642	701	698
543	332	721	430
621	430	464	614
428	178	478	612
414	514	735	316
408		608	367
56	700	519	437
676	442	650	598
552	462	383	661
385	498	653	471
612	668	527	369
609	628		518
			422
			238
			614
			626
			396
			354
			324
			151
			236
			123
			34
			701
			287
			286
			284

## Sheet: Fig5S2C
ok107>kk	ok107>+	>kk
567	850	477
678	721	471
833	777	692
712	828	697
746	690	720
782	689	725
620	792	696
653	525	722
832	763	698
660	647	738
757	619	693
695	542	726
731	702	768
661	644	742
704	652	567
444	711	684
752	695	736
633	716	696
471	560	718
754	727	528
533	806	776
546	530	788
651	788	763
675		623
459	674	582
785	734	799
633	733	791
709	701	664
537	594	735
606	542	783
599	660	582
823	604	755
	798
807	678	475
563	654	482
794	663	535
480	732	687
540	471	599
657	569	496
552	700	586
578	779	780
599	634	555
545	767	646
668	517	745
668	698	558
572	663	572
	719	581
603	727
553	492	659
73	651
716	752
346	664
568	781
415	739
889	753
636	455
573
817
721
567
496
840
688
829
889
729
407

## Sheet: Fig5S2E
>kk	A05/ok107	A05/ok107>kk
475	800	443
482	679	559
535	639	563
687	557	497
599	273	466
496	731	632
586	690	417
780	336	517
555	656	373
646	713	446
745	500	574
558	772	564
572	573	439
581	411	569
	576	615
659	459	610
615	673	599
539		161
547	583	642
628	557	401
671	329	412
714	507	588
737	645	641
960	678	546
722	581	406
753	514	453
671	619	525
415	635	673
751	703	367
625		499
628	826	524
383	518	654
	629	614
	752	371
	453	726
		547
		678
		721
		548
		506
		464
		437

## Sheet: Fig5S2G
C01/ok107> +	+>kk	C01/ok107> kk
764	740	624
503	752	548
838		536
768	785	593
495	751	665
617	752	638
729	751
677	749	597
736	769	394
696	842	748
483	903	538
	864	681
	637	857
	736	484
	821	551
	806	591
		584
		607
		548
		658
		474
		563
