# Supplementary material for: Neurocalcin regulates nighttime sleep and arousal in Drosophila
Source: eLife. 2019 Mar 13;8:e38114. doi: 10.7554/eLife.38114 (PMC6415939; doi:10.7554/eLife.38114)
Supplement: Figure 6—source data 1. [file elife-38114-fig6-data1.xlsx]

## Sheet: Fig6A
	kk/+	C1/+	C1>kk
No-response	7	1	1
Response	54	21	26

## Sheet: Fig6B
	kk/+	C1/+	C1>kk
No-response	41	9	4
Response	13	10	17

## Sheet: Fig6C
	kk/+	OK107/+	OK107>kk
No response	6	2	1
Response	41	24	27

## Sheet: Fig6D
	kk/+	OK107/+	OK107>kk
No response	37	16	10
Response	7	10	17
