# Supplementary material for: Neurocalcin regulates nighttime sleep and arousal in Drosophila
Source: eLife. 2019 Mar 13;8:e38114. doi: 10.7554/eLife.38114 (PMC6415939; doi:10.7554/eLife.38114)
Supplement: Figure 7—source data 1. [file elife-38114-fig7-data1.xlsx]

## Sheet: Fig7A
C1/A5>spH	C1/A5>spH,KK
1.35342	1.13949
0.923242	1.15506
1.49342	1.26437
1.0897	1.17549
0.879519	1.49168
0.979069	1.50775
0.88686	1.48083
0.715022	1.30926
1.1196	1.2966
1.2559	1.22171
0.915307	0.930855
0.593629	0.939406
0.925416	1.15021
0.910766	1.01765
0.974298	0.742913
0.910063	0.842851
1.16563	1.51188
0.85603	1.34538
1.47597	2.00934
1.42712	2.14211
0.75012	1.50215
0.569734	1.25565
0.951073	1.16622
0.879109	1.22028

## Sheet: Fig7B
C1/A5>spH	C1/A5>spH,KK
1.25681	0.706389
0.900229	0.804976
0.787389	0.816938
1.46687	1.12852
1.39873	1.07336
1.60315	1.17752
1.05844	1.34244
0.983433	0.917027
0.829248	1.43742
0.542592	1.88419
1.54235	1.09807
1.12063	0.854708
1.78079	1.80428
0.895333	1.24189
0.536685	1.61664
0.666494	1.2425
0.606596	1.61657
0.459192	2.11889
1.46683	1.76287
1.01624	2.27142
0.499298	1.47483
0.582672	1.99544
	0.755263
	0.809735

## Sheet: Fig7C
C1/A5>spH	C1/A5>spH,KK
1.43709	1.07775
1.23504	1.22871
1.32875	1.13424
1.27877	0.963457
0.929509	1.06462
1.07079	1.02331
0.946874	1.17179
1.08045	1.11972
1.31986	0.740019
1.17337	0.743681
0.96389	1.03424
1.14688	1.02985
1.08513	1.01565
1.04792	0.803373
1.17378	0.774336
1.04902	0.959471
0.986268	1.08788
1.01454	1.2482
0.855073	0.741987
0.768759	0.887822
0.408563	0.70716
0.474006	0.663564
0.62456	0.571567
0.6011	0.602458

## Sheet: Fig7D
C1/A5>spH	C1/A5>spH,KK
1.4085	0.956453
1.22356	0.987269
1.0138	1.11024
1.07633	1.16895
1.07969	1.35782
1.17989	1.53951
1.18116	1.23803
1.31248	1.30539
0.886846	1.16034
1.01417	0.899327
0.856494	0.872179
0.712286	0.716496
0.953985	0.639238
0.955726	0.942312
0.816638	1.51494
0.851969	1.57043
1.24684	0.914109
0.989609	0.891339
1.24416	0.842951
1.13895	0.930041
0.710435	0.830213
0.869205	0.760706
0.678552
0.598727

## Sheet: Fig7E
C1/A5>spH	C1/A5>spH,KK
1.57524	2.13216
1.95625	1.60591
0.886568	0.865515
0.895244	0.938826
0.669436	0.743752
0.61114	0.722894
0.722178	0.793494
0.683948	0.638304
1.33318	0.649798
1.28478	0.700073
0.848917	0.747419
0.843871	0.858935
0.829791	0.747467
0.828565	0.676297
1.24013	0.693137
1.11115	0.552741
0.929847	0.701424
0.749772	0.695021

## Sheet: Fig7F
C1/A5>spH	C1/A5>spH,KK
1.19433	1.45406
0.948107	1.00937
1.48188	0.881545
0.743898	0.544656
0.668638	0.669095
0.963148	0.805558
0.556071	0.533394
1.43678	0.725592
0.668367	0.492186
1.11176	0.514431
0.977189	0.956066
0.889731	0.772345
0.61386	0.430923
1.43311	0.637573
1.31313	0.961757
	0.590947
	0.491897
	0.544753

## Sheet: Fig7G
C1/A5>spH	C1/A5>spH,KK
1.734	1.775
1.963	1.891
0.709	0.879
0.705	0.842
0.626	0.707
0.678	0.705
0.807	0.611
0.777	0.664
1.078	0.959
1.138	1.062
1.044	0.939
0.854	1.097
1.105	0.858
1.002	0.768
1.223	0.82
1.178	0.842
0.763	0.705
0.615	0.795

## Sheet: Fig7H
C1/A5>spH	C1/A5>spH,KK
1.95648	1.52488
1.77043	1.67558
0.848174	0.864956
0.895186	0.967049
0.478522	0.776089
0.599756	0.973989
0.718209	0.623646
0.73324	0.769698
1.33559	0.860216
1.2095	0.653115
1.08682	0.80806
0.977212	0.976058
0.75347	1.02818
0.826496	1.09651
0.97767	0.788149
1.12656	0.732734
0.848334	0.87059
0.858345	0.832965
