# Supplementary material for: Neurocalcin regulates nighttime sleep and arousal in Drosophila
Source: eLife. 2019 Mar 13;8:e38114. doi: 10.7554/eLife.38114 (PMC6415939; doi:10.7554/eLife.38114)
Supplement: Figure 8—source data 1. — Blank cells represent data from dead flies removed prior to analysis. [file elife-38114-fig8-data1.xlsx]

## Sheet: Fig8D
C01>	C01>TrpA1	A05>	A05>TrpA1	>TrpA1	C01/A05	C01/A05>TrpA1
-114	-355	12	-64	-87	-84	-558
-45	-588	-4	31	-154	-83	-578
-8	-443	-110	-33	-68	112	-605
-93	-401	30	53	-88	-78	-567
-108	-302	-59	9	9	40	-497
-65	-542	-65	105	-62	-163	-476
-93		-10	-53	-46	-82	-445
-203	-427	-117	-76	91	-188	-609
-28	-424		82	-110	-45	-370
-36	-325	32	20	-77	-66	-556
39	-521	-30	114	-101	-72	-629
-36	-232	-131	91	114	31	-403
-18	-281	98	76	-118	-109	-730
-114	-387	135	103	-217	-108	-571
-70	-478	-32	-124	-93	91	-504
-81	-378	-124	78	-163	-100	-703
-44	-469	11	69	-56	-15	-169
-47	-210	-138	-132	-14	7	-626
-7	-359	-55	-149	-165	7	-674
-48	-410	1	-39	-86	-24	-540
-13	-453	-47	68	-70	-84	-664
-37	-500	42	-35	-46	19	-497
-37	-513	-16	-64	-36	-144	-748
-86	-300	95	34	-90	-157	-579
	-542		56	-47	-8	-604
	-531		-37	-98	-120	-521
	-507		-112	-50	-114	-559
	-219		8	-87	-52	-604
	-387		9	-89	-42	-578
	-448		-176	-104	-203	-551
	-631		-48	-332	17	-480
	-486		62	-134	93	-630
	-513		76	-198	-83	-688
	-550		67	-75		-447
	-601		-146	-45		-592
	-430		-61	-115		-694
	-433		-69	-208		-613
	-510			-16		-652
	-589		24	-138		-722
	-518		-52	-76		-502
	-282		68	-132
			42	-50
			3	-186
			63	-103
			33	-148
			-70	18
			-1	31
			-119	-164
			-84	67
				-111
			-34	-88
			-93	-122
			38	-53
			-211
			-27
			-82
			-64
			64
			-4
			40
			-72
			71
			-61
			-189
			-71
			-121
			-125
			44
			2
			-3

## Sheet: Fig8F
+>kk	C1/A5>+	C1/A5>kk	C1/A5>dOrkD2,kk	C1/A5>dOrkD2	+>dOrkd2	C1/A5>{stop}GFP	C1/A5>kk, {stop}GFP	+>{stop}GFP
613	462	299	559		660	460	312	651
586	325	335	623	741	384	664	490	698
753	474	680	362	648	628	698	266	729
735	571	692	606	520	723	748	380	707
727	492	451	547	632	454	666	415	680
606	316	92	481	594	615	562	436	655
710	579	73	358	601	685	583	353	734
517	523	510	491	437		556	408	597
	381	470	491	598	594	395	459	637
752	599	294	292	720	557	551	205	688
748	426	134	482	589	531	688	406	661
720	478	208	446	610	472	422	420	699
664	582	214	404	536	619	626	299	789
646	506	431	450	706	372	501	319	736
751	650	298	560		491	573	429	751
693	410	532	449	602	676	323	308	679
707	524	432	584	665	721	498	426	760
743	585	441		642	563	559	397	654
744	616	314	365	581	605	738	334	648
724	575	436	217	593	576	581	442	636
675	641	325	548	652	636	669	137	677
742	495	484	644	617	625	430	391	722
548	627	592	568	391	630	579	228	686
681	532	316	353	478	636	588	466	625
647	587	393	345	745	573	629	280	497
673	725	469	520		595	603	626	698
737	633	290	400	725		535	423	740
794	597	179	522	830	446	405	419	831
533	676	9	658	698	673	608	281	745
606	534	495	201		379	632	567	659
706	418	376	622	500	686	625	289	768
562	545	128	433	642	488	460	486	635
687	368	393	533	512	675	354	198	705
632	437	480	527	525	693	651	509	752
721		218	534	536	698	625	252	673
614	521	354	239	522	706	500	396	712
741	405	421	413	633	654	609	442
571	500	379	561	619	620	528	218
651	642	475	334	494	720	523	481
641	619	416	415	553	670	315
619	411		625	695	548	658
601	240	410	507	745	622	483
533	434	111	610	618	605	521
727	310	320	366	681	536	402
585	445	286	474	767	708	502
586	759	119	526	719	724	447
749	518		596	683	601	676
693	429	482	600	754	699	533
582		223	780	587	640	579
587	724	391	427	727	719
679	643	251	564	728	686
749	696	239	509	576	960
762	553	171	192	637	734
777	325	296	507	682	636
741	712	434	437	667	665
632	570	642	492	696	611
731	695	377		715	641
738	615	516		754	715
776	573	590	517	691	568
550	435	495	608	752
680	566	353	571	741
653	454	482	792	557
783		426	677	763
730	593	507	461	654
702	719		622	766
649	584	402	570	484
622	571	448	760	616
655	573	361	532	593
726	567	564	566	771
668	666	503	618	687
677	558		719	706
558	443	532	490	586
691	707	515	601	749
	746	394	546	653
	569	204	603	642
	568	630	714	612
	708	480	496	607
	654	65
	603	389	554
	652	471	510
	567	84	595
	662	410	486
	692		506
	566	156
	535	537
	626	408
	705	588
		367
	763	474
		517
		464
		424
		423
		529
		603
		202
		384
		563
		502
		386
